# Supplementary material for: Evolutionary basis of male same-sex sexual behavior by multiple pheromone switches in Drosophila
Source: Curr Biol. Author manuscript; Available in PMC 2026 Apr 27. (PMC13120855; doi:10.1016/j.cub.2026.02.046)
Supplement: 2 [file NIHMS2152147-supplement-2.xlsx]

## Sheet: Sheet1
Table S2. Wildtype strains used in each figure, related to STAR Methods
Code	Species	Strain
A	D. melanogaster	Canton-S (Anderson lab)
B	D. simulans	NDSSC 14021-0251.006
C	D. mauritiana	NDSSC 14021-0241.151
D	D. sechellia	NDSSC 14021-0248.28
E	D. santomea	NDSSC 14021-0271.00
F	D. santomea	146/STO-CAGO 1482 (Stern lab)
G	D. santomea	148/STO.7 (Stern lab)
H	D. santomea	151/STO.6 (Stern lab)
I	D. yakuba	NDSSC 14021-0261.00
J	D. erecta	NDSSC 14021-0224.01
K	D. biarmipes	NDSSC 14023-0361.03
L	D. serrata	NDSSC 14028-0681.05
M	D. ananassae	NDSSC 14024-0371.12
N	D. persimilis	NDSSC 14011-0111.01
O	D. persimilis	NDSSC 14011-0111.02
P	D. persimilis	NDSSC 14011-0111.17
Q	D. persimilis	NDSSC 14011-0111.46
R	D. pseudoobscura	NDSSC 14011-0121.148
S	D. willistoni	NDSSC 14030-0811.00
T	D. mojavensis	NDSSC 15081-1352.22
U	D. virilis	NDSSC 15010-1051.00
Figure	Strain(s)	Sex(es) (tester/target)	Housing (tester/target)	Chamber	Behavior analysis
1A	A B C D E I J	male/male	single/single	small	manual
1B	A B C D E I J K L M N R S T U	male/male	single/single	small	manual
1C,D	A B E I	male/male	single/single	small	automated
1E	A	male/female	single/group	small	–
1F	A	male/male	single/single	small	–
1G	E	male/female	single/group	small	–
1H	E	male/male	single/single	small	–
1I	E	male/female	single/single	song	manual
1J	E	male/male	single/single	song	manual
1K	E	male/male/female	single/single/group	small	manual
1M,N	E	male/male	single/(single or group)	small	manual
1M,N	E	male/female	single/group	small	manual
Figure	Strain(s)	Sex(es) (tester/target)	Housing (tester/target)	Chamber	Behavior analysis
S1A	K L M N R S T U	male/male	single/single	small	manual
S1B-E	A B C D E I J K L M N R S T U	male/male	single/single	small	automated
S2A,D	A B C D E I J	male/male	single/single	small	manual/automated
S2B,C,E,F	A B C D E F G H I J	male/male	single/single	small	automated
S2G,H	A D E J	male/male	single/single	small	automated
S3A	A B E I	male/male	single/single	small	manual
S3B	A B E I	male/female	single/group	small	manual
S3C-L	E	male/male	single/single	song	manual
S3C-L	E	male/female	single/single	song	manual
2A	E	male or female	group	–	–
2B	E	male/female	single/group	small	automated
2B	E	male/male	single/group	small	automated
2C	E	male/dead female	single/group	small	automated
2C	E	male/dead male	single/group	small	automated
2D	E	male/dead female	single/group	small	automated
2E	A E	male/dead female	single/group	small	automated
2F	A B E I J K L M S	male/male	single/single	small	automated
S4A,B	E	male or female	group	–	–
S4C	A B E I J K L M S	male or female	group	–	–
S4D	E	male/dead female	single/group	small	automated
S4E	E J	male/dead female	single/group	small	automated
S4F	E M	male/dead female	single/group	small	automated
3A	(10.1038/s41467-021-24395-z)	male	–	–	–
3B-D	E	male/female	single/group	small	automated
3E	E	male/female/female	single/group/group	small	manual
3E	E	male/male/male	single/group/group	small	manual
3F	(Table S3)	male	group	–	–
3G-J	E (as targets)	male or female	group	small	manual
3K	E	male/male	single/single	small	automated
3L	E	male/male	single/group	small	automated
3M	(Table S3)	male/male	group/group	small	automated
Figure	Strain(s)	Sex(es) (tester/target)	Housing (tester/target)	Chamber	Behavior analysis
S5A	E	male or female	group	–	–
S5B	I	male or female	group	–	–
S5C	J	male or female	group	–	–
S5D,E	E I J	male	group	–	–
S5F,G	E I J	male	single	–	–
S5I	(Table S3)	male	group	–	–
S5J	(Table S3)	female	group	–	–
S5K	B E I J K L M S	male	group	–	–
S5L	B E I J K L M S	male/male	single/single	small	automated
S5N-R	A B E I	male/male	single/single	small	automated
4A	(Table S3)	male	group	–	–
4B-D	(Table S3)	male	group	small	manual
4E	(Table S3)	male	group	–	–
4F	(Table S3)	male	group	small	automated
4G-J	(Table S3)	male/male	group/group	small	automated
S6B	(Table S3)	male	group	small	manual
S6D-F	(Table S3)	male	group	small	automated
S6H-K	(Table S3)	male/male	group/group	small	automated
S6L,M,O	E (as targets)	male/male	group/group	small	automated
S6N,P	E (as targets)	male/male	group/group	small	manual
5D-F	E	female/male	group/single	small	manual (female OE/WS)
5D-F	E	female/male	group/single	small	automated (male courtship)
5G	E (as courters)	female/male	group/single	large	manual
S7A-I	A E	male or female	single or group	y-maze	automated
S7J	E	female/male	group/single	small	manual (female OE/WS)
S7J	E	female/male	group/single	small	automated (male courtship)
6A,B	A E	male/male	single/single	small	automated
6C	E (as targets)	male/female	single/group	small	automated
6C	E (as targets)	male/male	single/group	small	automated
6E,F,H,I	E (as targets)	male/female	group/group	small	automated
6G	E (as targets)	male/female	group/group	small	manual
6J-N	E (as targets)	male/male	group/group	small	automated
6O-T	E	male/male	single/single	small	manual
6O-T	E	male/male/female	single/single/group	small	manual
Figure	Strain(s)	Sex(es) (tester/target)	Housing (tester/target)	Chamber	Behavior analysis
S8A-D	A B E I	male/male	single/single	small	manual
S8E	A B E I	male/male	single/single	small	automated
S9A-F	E	male/male	single/single	large	automated
S10C-E	(Table S3)	male/male	group/group	small	manual
S10F	E (as targets)	male/female	group/group	small	automated (courtship)
S10F	E (as targets)	male/female	group/group	small	manual (lunge)
S10G	E (as targets)	male/male	group/group	small	automated
7A	A B C D E I J K L M N R S T U	male/male	single/single	small	multiple
7B	N	male/female	single/group	small	–
7C	N	male/male	single/single	small	–
7D	N	male/male	single/single	small	automated
7E	R	male/female	single/group	small	–
7F	R	male/male	single/single	small	–
7G	R	male/male	single/single	small	automated
7H	(10.1038/s41467-021-24395-z)	male	–	–	–
7I	–	–	–	–	–
S11A-C	N R	male/male	single/single	small	manual
S11D	N R	male/female	single/group	small	manual
S11E	N O P Q R	male/male	single/single	small	automated
S11F	N R	male/male	single/single	small	automated
