# Supplementary material for: Evolutionary basis of male same-sex sexual behavior by multiple pheromone switches in Drosophila
Source: Curr Biol. Author manuscript; Available in PMC 2026 Apr 27. (PMC13120855; doi:10.1016/j.cub.2026.02.046)
Supplement: 3 [file NIHMS2152147-supplement-3.xlsx]

## Sheet: Sheet1
Table S3. D. santomea transgenic strains used in each figure, related to STAR Methods
Figure	Experiment	Cross	Genetic background(s)		Figure	Experimental genotype	Control genotype(s)		Figure	Sex(es)	Housing	Chamber	Behavior Analysis
3F	Immunostaining	w+; +/+; Or67d-Gal4/Or67d-Gal4	146/STO-CAGO 1482		3F	w-; +/+; Or67d-Gal4/UAS-GCaMP7s-2A-tdT@2283	–		3F	male	group	–	–
		w-; +/+; UAS-GCaMP7s-2A-tdT@2283/UAS-GCaMP7s-2A-tdT@2283	D. yak origin, introgressed into 2041/w-[3.2] 10 generations
3G-J	Photoactivation	w+; +/+; Or67d-Gal4/Or67d-Gal4	146/STO-CAGO 1482		3G-J	w+; +/+; Or67d-Gal4/UAS-CsChrimson-tdT@2252	– (sham photostimulation)		3G-J	tester male vs.	single	small	manual
		w-; UAS-CsChrimson-tdT@2252/UAS-CsChrimson-tdT@2252	2041/w-[3.2]			(vs. D. san 14021-0271.00 male and female)				target male/female	group
3M	Photoactivation	w+; +/+; Or67d-Gal4/Or67d-Gal4	146/STO-CAGO 1482		3M	w-; +/+; Or67d-Gal4/UAS-CsChrimson-tdT@2253	w+; +/+; Or67d-Gal4/UAS-nlsTdT@2253 -OR-		3M	male vs. male	group	small	automated
		w-; +/+; UAS-CsChrimson-tdT@2253/UAS-CsChrimson-tdT@2253	2041/w-[3.2]			(vs. w-; +/+; Or67d-Gal4/UAS-CsChrimson-tdT@2253)	w+; +/+; BDPG4U-Gal4@2253/UAS-EGFP-Kir2.1@2174
S5I,J	Immunostaining	w+; +/+; Or67d-Gal4/Or67d-Gal4	146/STO-CAGO 1482		S5I,J	w-; +/+; Or67d-Gal4/UAS-GCaMP7s-2A-tdT@2283	–		S5I,J	male (I) or female (J)	group	–	–
		w-; +/+; UAS-GCaMP7s-2A-tdT@2283/UAS-GCaMP7s-2A-tdT@2283	D. yak origin, introgressed into 2041/w-[3.2] 10 generations
4A	Immunostaining	w-; +/+; 20E08-Gal4@2253/20E08-Gal4@2253	2041/w-[3.2]		4A	w-; +/+; 20E08-Gal4@2253/UAS-GCaMP7s-2A-tdT@2283	–		4A	male	group	–	–
		w-; +/+; UAS-GCaMP7s-2A-tdT@2283/UAS-GCaMP7s-2A-tdT@2283	D. yak origin, introgressed into 2041/w-[3.2] 10 generations
4C,D	Photoactivation	w-; +/+; 20E08-Gal4@2253/20E08-Gal4@2253	2041/w-[3.2]		4C,D	w-; +/+; 20E08-Gal4@2253/UAS-CsChrimson-tdT@2252	w-; +/+; 20E08-Gal4@2253/20E08-Gal4@2253 -OR-		4C,D	male	group	small	manual
		w-; UAS-CsChrimson-tdT@2252/UAS-CsChrimson-tdT@2252	2041/w-[3.2]			(solitary)	w-; UAS-CsChrimson-tdT@2252/UAS-CsChrimson-tdT@2252
4E	Immunostaining	w-; 71G01-Gal4DBD@2251/71G01-Gal4DBD@2251; dsx-p65AD/+	2041/w-[3.2] + 146/STO-CAGO 1482		4E	w-; 71G01-Gal4DBD@2251/+; dsx-p65AD/UAS-GCaMP7s-2A-tdT@2283	–		4E	male	group	–	–
		w-; +/+; UAS-GCaMP7s-2A-tdT@2283/UAS-GCaMP7s-2A-tdT@2283	D. yak origin, introgressed into 2041/w-[3.2] 10 generations
4F	Photoactivation	w-; 71G01-Gal4DBD@2251/71G01-Gal4DBD@2251; dsx-p65AD/+	2041/w-[3.2] + 146/STO-CAGO 1482		4F	w-; 71G01-Gal4DBD@2251/+; dsx-p65AD/UAS-CsChrimson-tdT@2253	w-; 71G01-Gal4DBD@2251/+; +/UAS-CsChrimson-tdT@2253		4F	male	group	small	automated
		w-; +/+; UAS-CsChrimson-tdT@2253/UAS-CsChrimson-tdT@2253	2041/w-[3.2]			(solitary)	(solitary)
4G-J	Photoactivation	w-; 71G01-Gal4DBD@2251/71G01-Gal4DBD@2251; dsx-p65AD/+	2041/w-[3.2] + 146/STO-CAGO 1482		4G-J	w-; 71G01-Gal4DBD@2251/+; dsx-p65AD/UAS-CsChrimson-tdT@2253	w-; 71G01-Gal4DBD@2251/+; +/UAS-CsChrimson-tdT@2253		4G-J	male vs. male	group	small	automated
		w-; +/+; UAS-CsChrimson-tdT@2253/UAS-CsChrimson-tdT@2253	2041/w-[3.2]			(vs. w-; 71G01-Gal4DBD@2251/+; dsx-p65AD/UAS-CsChrimson-tdT@2253)	(vs. w-; 71G01-Gal4DBD@2251/+; +/UAS-CsChrimson-tdT@2253)
S6B	Photoactivation	w-; +/+; 20E08-Gal4@2253/20E08-Gal4@2253	2041/w-[3.2]		S6B	w-; +/+; 20E08-Gal4@2253/UAS-CsChrimson-tdT@2252	w-; +/+; 20E08-Gal4@2253/20E08-Gal4@2253 -OR-		S6B	male	group	small	manual
		w-; UAS-CsChrimson-tdT@2252/UAS-CsChrimson-tdT@2252	2041/w-[3.2]			(solitary)	w-; UAS-CsChrimson-tdT@2252/UAS-CsChrimson-tdT@2252
S6D-F	Photoactivation	w-; 71G01-Gal4DBD@2251/71G01-Gal4DBD@2251; dsx-p65AD/+	2041/w-[3.2] + 146/STO-CAGO 1482		S6D-F	w-; 71G01-Gal4DBD@2251/+; dsx-p65AD/UAS-CsChrimson-tdT@2253	w-; 71G01-Gal4DBD@2251/+; +/UAS-CsChrimson-tdT@2253		S6D-F	male	group	small	automated
		w-; +/+; UAS-CsChrimson-tdT@2253/UAS-CsChrimson-tdT@2253	2041/w-[3.2]			(solitary)	(solitary)
S6H-K	Photoactivation	w-; 71G01-Gal4DBD@2251/71G01-Gal4DBD@2251; dsx-p65AD/+	2041/w-[3.2] + 146/STO-CAGO 1482		S6H-K	w-; 71G01-Gal4DBD@2251/+; dsx-p65AD/UAS-CsChrimson-tdT@2253	w-; 71G01-Gal4DBD@2251/+; +/UAS-CsChrimson-tdT@2253		S6H-K	male vs. male	group	small	automated
		w-; +/+; UAS-CsChrimson-tdT@2253/UAS-CsChrimson-tdT@2253	2041/w-[3.2]			(vs. w-; 71G01-Gal4DBD@2251/+; dsx-p65AD/UAS-CsChrimson-tdT@2253)	(vs. w-; 71G01-Gal4DBD@2251/+; +/UAS-CsChrimson-tdT@2253)
Figure	Experiment	Cross	Genetic background(s)		Figure	Experimental genotype	Control genotype(s)		Figure	Sex(es)	Housing	Chamber	Behavior Analysis
S6L,O	Photoactivation	w-; 71G01-Gal4DBD@2251/71G01-Gal4DBD@2251; dsx-p65AD/+	2041/w-[3.2] + 146/STO-CAGO 1482		S6L,O	w-; 71G01-Gal4DBD@2251/+; dsx-p65AD/UAS-CsChrimson-tdT@2253	w-; 71G01-Gal4DBD@2251/+; +/UAS-CsChrimson-tdT@2253		S6L,O	male vs. male	group	small	automated
		w-; +/+; UAS-CsChrimson-tdT@2253/UAS-CsChrimson-tdT@2253	2041/w-[3.2]			(vs. D. san 14021-0271.00 male)	(vs. D. san 14021-0271.00 male)
S6M	Photoactivation	w-; 71G01-Gal4DBD@2251/71G01-Gal4DBD@2251; dsx-p65AD/+	2041/w-[3.2] + 146/STO-CAGO 1482		S6M	w-; 71G01-Gal4DBD@2251/+; dsx-p65AD/UAS-CsChrimson-tdT@2253	w-; 71G01-Gal4DBD@2251/+; +/UAS-CsChrimson-tdT@2253		S6M	male vs. male	group	small	automated
(same)		w-; +/+; UAS-CsChrimson-tdT@2253/UAS-CsChrimson-tdT@2253	2041/w-[3.2]		(same)	(vs. w-; 71G01-Gal4DBD@2251/+; dsx-p65AD/UAS-CsChrimson-tdT@2253)	(vs. w-; 71G01-Gal4DBD@2251/+; +/UAS-CsChrimson-tdT@2253)		(same)
S6M	Photoactivation	w-; 71G01-Gal4DBD@2251/71G01-Gal4DBD@2251; dsx-p65AD/+	2041/w-[3.2] + 146/STO-CAGO 1482		S6M	w-; 71G01-Gal4DBD@2251/+; dsx-p65AD/UAS-CsChrimson-tdT@2253	w-; 71G01-Gal4DBD@2251/+; +/UAS-CsChrimson-tdT@2253		S6M	male vs. male	group	small	automated
(mixed)		w-; +/+; UAS-CsChrimson-tdT@2253/UAS-CsChrimson-tdT@2253	2041/w-[3.2]		(mixed)	(vs. D. san 14021-0271.00 male)	(vs. D. san 14021-0271.00 male)		(mixed)
S6N,P	Photoactivation	w-; 71G01-Gal4DBD@2251/71G01-Gal4DBD@2251; dsx-p65AD/+	2041/w-[3.2] + 146/STO-CAGO 1482		S6N,P	w-; 71G01-Gal4DBD@2251/+; dsx-p65AD/UAS-CsChrimson-tdT@2253	w-; 71G01-Gal4DBD@2251/+; +/UAS-CsChrimson-tdT@2253		S6N,P	male vs. male	group	small	manual
(same)		w-; +/+; UAS-CsChrimson-tdT@2253/UAS-CsChrimson-tdT@2253	2041/w-[3.2]		(same)	(vs. w-; 71G01-Gal4DBD@2251/+; dsx-p65AD/UAS-CsChrimson-tdT@2253)	(vs. w-; 71G01-Gal4DBD@2251/+; +/UAS-CsChrimson-tdT@2253)		(same)
S6N,P	Photoactivation	w-; 71G01-Gal4DBD@2251/71G01-Gal4DBD@2251; dsx-p65AD/+	2041/w-[3.2] + 146/STO-CAGO 1482		S6N,P	w-; 71G01-Gal4DBD@2251/+; dsx-p65AD/UAS-CsChrimson-tdT@2253	w-; 71G01-Gal4DBD@2251/+; +/UAS-CsChrimson-tdT@2253		S6N,P	male vs. male	group	small	manual
(mixed)		w-; +/+; UAS-CsChrimson-tdT@2253/UAS-CsChrimson-tdT@2253	2041/w-[3.2]		(mixed)	(vs. D. san 14021-0271.00 male)	(vs. D. san 14021-0271.00 male)		(mixed)
5G	Silencing	w+; +/+; Or67d-Gal4/Or67d-Gal4	146/STO-CAGO 1482		5G	w+; +/+; Or67d-Gal4/UAS-EGFP-Kir2.1@2174	w+; +/+; Or67d-Gal4/UAS-nlsTdT@2253 -OR-		5G	tester female vs.	group	large	manual
		w-; +/+ UAS-EGFP-Kir2.1@2174/UAS-EGFP-Kir2.1@2174	2041/w-[3.2]			(vs. D. san 14021-0271.00 male)	w+; +/+; BDPG4U-Gal4@2253/UAS-EGFP-Kir2.1@2174			courter male	single
6C	Silencing	w-; 71G01-Gal4DBD@2251/71G01-Gal4DBD@2251; dsx-p65AD/+	2041/w-[3.2] + 146/STO-CAGO 1482		6C	w-; 71G01-Gal4DBD@2251/+; dsx-p65AD/UAS-EGFP-Kir2.1@2174	w-; 71G01-Gal4DBD@2251/+; +/UAS-EGFP-Kir2.1@2174		6C	tester male vs.	single	small	automated
		w-; +/+ UAS-EGFP-Kir2.1@2174/UAS-EGFP-Kir2.1@2174	2041/w-[3.2]			(vs. D. san 14021-0271.00 female and male)	(vs. D. san 14021-0271.00 female and male)			target female/male	group
6E-I	Photoactivation	w-; 71G01-Gal4DBD@2251/71G01-Gal4DBD@2251; dsx-p65AD/+	2041/w-[3.2] + 146/STO-CAGO 1482		6E-I	w-; 71G01-Gal4DBD@2251/+; dsx-p65AD/UAS-CsChrimson-tdT@2253	w-; 71G01-Gal4DBD@2251/+; +/UAS-CsChrimson-tdT@2253		6E-I	tester male vs.	group	small	automated (courtship)
		w-; +/+; UAS-CsChrimson-tdT@2253/UAS-CsChrimson-tdT@2253	2041/w-[3.2]			(vs. D. san 14021-0271.00 female)	(vs. D. san 14021-0271.00 female)			target female	group		manual (lunge)
6J-N	Photoactivation	w-; 71G01-Gal4DBD@2251/71G01-Gal4DBD@2251; dsx-p65AD/+	2041/w-[3.2] + 146/STO-CAGO 1482		6J-N	w-; 71G01-Gal4DBD@2251/+; dsx-p65AD/UAS-CsChrimson-tdT@2253	w-; 71G01-Gal4DBD@2251/+; +/UAS-CsChrimson-tdT@2253		6J-N	tester male vs.	group	small	automated
		w-; +/+; UAS-CsChrimson-tdT@2253/UAS-CsChrimson-tdT@2253	2041/w-[3.2]			(vs. D. san 14021-0271.00 male)	(vs. D. san 14021-0271.00 male)			target male	group
S10C-E	Photoactivation	w-; 71G01-Gal4DBD@2251/71G01-Gal4DBD@2251; dsx-p65AD/+	2041/w-[3.2] + 146/STO-CAGO 1482		S10C-E	w-; 71G01-Gal4DBD@2251/+; dsx-p65AD/UAS-CsChrimson-tdT@2253	w-; 71G01-Gal4DBD@2251/+; +/UAS-CsChrimson-tdT@2253		S10C-E	male	group	small	manual
		w-; +/+; UAS-CsChrimson-tdT@2253/UAS-CsChrimson-tdT@2253	2041/w-[3.2]			(isolated)	(isolated)
S10F	Photoactivation	w-; 71G01-Gal4DBD@2251/71G01-Gal4DBD@2251; dsx-p65AD/+	2041/w-[3.2] + 146/STO-CAGO 1482		S10F	w-; 71G01-Gal4DBD@2251/+; dsx-p65AD/UAS-CsChrimson-tdT@2253	w-; 71G01-Gal4DBD@2251/+; +/UAS-CsChrimson-tdT@2253		S10F	tester male vs.	group	small	automated (courtship)
		w-; +/+; UAS-CsChrimson-tdT@2253/UAS-CsChrimson-tdT@2253	2041/w-[3.2]			(vs. D. san 14021-0271.00 female)	(vs. D. san 14021-0271.00 female)			target female	group		manual (lunge)
S10G	Photoactivation	w-; 71G01-Gal4DBD@2251/71G01-Gal4DBD@2251; dsx-p65AD/+	2041/w-[3.2] + 146/STO-CAGO 1482		S10G	w-; 71G01-Gal4DBD@2251/+; dsx-p65AD/UAS-CsChrimson-tdT@2253	w-; 71G01-Gal4DBD@2251/+; +/UAS-CsChrimson-tdT@2253		S10G	tester male vs.	group	small	automated
		w-; +/+; UAS-CsChrimson-tdT@2253/UAS-CsChrimson-tdT@2253	2041/w-[3.2]			(vs. D. san 14021-0271.00 male)	(vs. D. san 14021-0271.00 male)			target male	group
