# Supplementary material for: Evolutionary basis of male same-sex sexual behavior by multiple pheromone switches in Drosophila
Source: Curr Biol. Author manuscript; Available in PMC 2026 Apr 27. (PMC13120855; doi:10.1016/j.cub.2026.02.046)
Supplement: 4 [file NIHMS2152147-supplement-4.xlsx]

## Sheet: Sheet1
Table S4. Statistics reported in each figure, related to STAR Methods
Figure	Comparison	Sample size	Sample unit	Test	Correct.	Adj. p-value	Effect size
							(Cohen's d)
1C	D. mel vs.	36000 (68)	Frames (Flies)	KS	BH	~0	nd
	D. sim, D. san, D. yak	36000 (40-80)	Frames (Flies)
1D	D. san vs.	36000 (80)	Frames (Flies)	KS	BH	~0	nd
	D. yak, D. sim, D. mel	36000 (40-68)	Frames (Flies)
1K	Preference vs. median=0	23	Flies	MWU (one-sample)	none	0.033	nd
1M	Male first vs.	61	Flies	MWU (paired)	none	<0.000001	-0.551
	Female second	61	Flies
1N	Male first vs.	61	Flies	MWU (paired)	none	<0.000000001	1.41
	Female second	61	Flies
S2A	Linear regression	7	Species	F-test	none	<0.0001	nd
S2B	D. mel vs.	34	Fly pairs	Dunn's	BH	<0.008	-1.97-(-1.38)
	all others	10-40	Fly pairs
S2D	Linear regression	7	Species	F-test	none	0.011	nd
S2E	D. san (00) vs.	40	Fly pairs	Dunn's	BH	<0.0001	-1.28-(-1.04)
	all except D. san (146/148/151)	10-34	Fly pairs
S2E	D. san (00) vs.	40	Fly pairs	Dunn's	BH	0.003-0.154	-0.982-(-0.574)
	D. san (146/148/151)	18-26	Fly pairs
S2G	D. mel apple vs.	34	Fly pairs	MWU	BH	<0.001	-0.832
	D. mel none	22	Fly pairs
S2G	D. sec apple vs.	22	Fly pairs	MWU	BH	0.003	0.928
	D. sec morinda	11	Fly pairs
S3G	Female vs.	214	Clacks	MWU	none	0.307	0.144
	Male	143	Clacks
S3H	Female vs.	180	Clacks	MWU	none	<0.001	-0.418
	Male	125	Clacks
S3I	Female vs.	34	Clacks	MWU	none	0.167	0.314
	Male	18	Clacks
S3J	Female vs.	966	Pulses	MWU	none	<0.000000001	0.269
	Male	598	Pulses
S3K	Female vs.	839	Pulses	MWU	none	<0.000000001	-0.194
	Male	515	Pulses
S3L	Female vs.	127	Pulses	MWU	none	0.366	-0.047
	Male	83	Pulses
Figure	Comparison	Sample size	Sample unit	Test	Correct.	Adj. p-value	Effect size
							(Cohen's d)
2B	Female light vs.	25	Fly pairs	MWU	BH	0.113	-0.741
	Female dark	28	Fly pairs
2B	Male light vs.	14	Fly pairs	MWU	BH	0.175	-0.841
	Male dark	14	Fly pairs
2B	Female light cop. rate vs.	25	Fly pairs	Binomial	none	0.004	nd
	Female dark cop. rate	28	Fly pairs
2C	Female CHC pos. vs.	20	Flies	MWU	BH	<0.001	-1.59
	Female CHC neg.	23	Flies
2C	Male CHC pos. vs.	22	Flies	MWU	BH	0.002	-1.01
	Male CHC neg.	20	Flies
2D	CHC neg. vs.	19	Flies	Dunn's	BH	0.401	0.221
	CHC neg. + solvent	28	Flies
2D	CHC neg. vs.	19	Flies	Dunn's	BH	0.042	0.692
	CHC neg. + 10% 7-T	28	Flies
2D	CHC neg. + solvent vs.	28	Flies	Dunn's	BH	0.039	0.617
	CHC neg. + 10% 7-T	28	Flies
2D	CHC neg. + 10% 7-T vs.	28	Flies	Dunn's	BH	<0.001	1.25
	CHC pos.	21	Flies
2E	D. mel + solvent vs.	12	Flies	Dunn's	BH	0.004	0.920
	D. mel + 10% 7-T	21	Flies
2F	D. san vs.	51	Flies	Dunn's	BH	>0.053	-0.591-(-0.287)
	D. yak, D. ere, D. sim, D. mel	33-57	Flies
2F	D. san vs.	51	Flies	Dunn's	BH	<0.012	-0.716-(-0.544)
	D. bia, D. ser, D. ana, D. wil	12-32	Flies
S4D	D. san vs.	21	Flies	KW	none	0.992	nd
	D. san + solvent vs.	15	Flies
	D. san + 10% 7-T	14	Flies
S4E	D. ere + solvent vs.	23	Flies	Dunn's	BH	<0.001	0.761
	D. ere + 10% 7-T	29	Flies
S4F	D. ana + solvent vs.	42	Flies	Dunn's	BH	<0.001	0.727
	D. ana + 10% 7-T	45	Flies
3A	D. san vs.	6	Flies	Dunn's	BH	<0.030	-9.29-(-2.05)
	all except D. mel	5-8	Flies
3A	D. san vs.	6	Flies	Dunn's	BH	0.197	-2.15
	D. mel	6	Flies
Figure	Comparison	Sample size	Sample unit	Test	Correct.	Adj. p-value	Effect size
							(Cohen's d)
3B	cVA 0 mg vs.	20	Flies	Dunn's	BH	0.001	-1.12
	cVA 2 mg	23	Flies
3C	cVA 0 mg vs.	20	Flies	Dunn's	BH	0.022	0.722
	cVA 2 mg	23	Flies
3D	cVA 0 mg vs.	20	Flies	Dunn's	BH	0.048	0.865
	cVA 2 mg	23	Flies
3D	cVA 0 mg cop. rate vs.	20	Flies	Binomial	BH	0.018	nd
	cVA 2 mg cop. rate	23	Flies
3E	Female vs.	11	Flies	MWU	BH	0.361	0.130
	Male	9	Flies
3E	Female vs. median=0	11	Flies	MWU (one-sample)	BH	0.035	nd
3E	Male vs. median=0	9	Flies	MWU (one-sample)	BH	0.012	nd
3H	PS 120 mW/mm2 vs.	180 (6)	Frames (Flies)	KS	none	~0	nd
	Sham	180 (11)	Frames (Flies)
3I	PS 260 mW/mm2 vs.	180 (9)	Frames (Flies)	KS	none	~0	nd
	Sham	180 (9)	Frames (Flies)
3K	cVA 0 mg vs.	45	Fly pairs	KW	none	0.863	-0.154-0.068
	cVA 1 mg vs.	30	Fly pairs
	cVA 2 mg	29	Fly pairs
3L	10%. cVA vs.	15	Flies	MWU	none	0.184	-0.567
	Solvent	20	Flies
3M	Ord7d > CsChrimson vs.	27	Fly pairs	KW	none	0.480	-0.571-0.479
	BDP > CsChrimson vs.	23	Fly pairs
	Or67d > tdT	36	Fly pairs
S5F	D. san vs.	20	Flies	Dunn's	BH	<0.0001	-1.28
	D. yak	17	Flies
S5F	D. san vs.	20	Flies	Dunn's	BH	0.001	-2.72
	D. ere	11	Flies
S5G	D. san vs.	20	Flies	Dunn's	BH	<0.000001	-2.74
	D. yak	17	Flies
S5G	D. san vs.	20	Flies	Dunn's	BH	0.002	-3.10
	D. ere	11	Flies
S5L	D. san vs.	51	Flies	Dunn's	BH	>0.220	-0.457-0.153
	D. yak, D. ere, D. sim, D. bia, D. ser	16-57	Flies
S5L	D. san vs.	51	Flies	Dunn's	BH	<0.014	-0.788-(-0.720)
	D. ana, D. wil	12-17	Flies
Figure	Comparison	Sample size	Sample unit	Test	Correct.	Adj. p-value	Effect size
							(Cohen's d)
S5M	Linear regression	8	Species	F-test	none	0.048	nd
S5N	D. mel - D. mel vs.	26	Flies	MWU	BH	0.039	0.631
	D. mel - D. san	18	Flies
S5N	D. sim - D. sim vs.	15	Flies	MWU	BH	0.001	1.00
	D. sim - D. san	35	Flies
S5N	D. yak - D. yak vs.	53	Flies	MWU	BH	<0.001	1.06
	D. yak - D. san	12	Flies
S5P	D. mel - D. mel vs.	26	Flies	MWU	BH	<0.0001	-0.701
	D. mel - D. san	18	Flies
S5P	D. sim - D. sim vs.	15	Flies	MWU	BH	0.104	-0.652
	D. sim - D. san	35	Flies
S5P	D. yak - D. yak vs.	53	Flies	MWU	BH	0.007	-0.668
	D. yak - D. san	12	Flies
4D	20E08 > CsChrimson vs.	26	Flies	MWU	BH	<0.00000001	1.46
	Control PS block 1	46	Flies
4D	20E08 > CsChrimson vs.	26	Flies	MWU	BH	<0.000000001	1.30
	Control PS block 2	46	Flies
4F	P1dsx baseline vs.	47	Flies	Dunn's	BH	0.487	0.301
	Control baseline	49	Flies
4F	Control PS	49	Flies	Dunn's	BH	0.156	-0.165
	Control baseline	49	Flies
4F	P1dsx PS vs.	47	Flies	Dunn's	BH	<0.000000001	1.69
	P1dsx baseline	47	Flies
4F	P1dsx PS vs.	47	Flies	Dunn's	BH	<0.0000000001	1.91
	Control PS	49	Flies
4G	P1dsx baseline vs.	31	Pairs	Dunn's	BH	0.646	0.088
	Control baseline	31	Pairs
4G	Control PS	31	Pairs	Dunn's	BH	0.110	-0.648
	Control baseline	31	Pairs
4G	P1dsx PS vs.	31	Pairs	Dunn's	BH	<0.0000001	2.20
	P1dsx baseline	31	Pairs
4G	P1dsx PS vs.	31	Pairs	Dunn's	BH	<0.0000000001	2.39
	Control PS	31	Pairs
4I	P1dsx PS post. block 1 vs.	62	Flies	MWU	BH	0.080	0.338
	Control PS post. block 1	62	Flies
Figure	Comparison	Sample size	Sample unit	Test	Correct.	Adj. p-value	Effect size
							(Cohen's d)
4I	P1dsx PS post. block 2 vs.	62	Flies	MWU	BH	<0.0001	0.586
	Control PS post. block 2	62	Flies
4I	P1dsx PS post. block 3 vs.	62	Flies	MWU	BH	<0.000001	0.884
	Control PS post. block 3	62	Flies
4I	P1dsx PS post. block 4 vs.	62	Flies	MWU	BH	~0	1.32
	Control PS post. block 4	62	Flies
4I	P1dsx PS post. block 5 vs.	62	Flies	MWU	BH	~0	1.60
	Control PS post. block 5	62	Flies
4I	P1dsx PS post. block 6 vs.	62	Flies	MWU	BH	~0	2.75
	Control PS post. block 6	62	Flies
4J	P1dsx PS block 1 vs.	62	Flies	MWU	BH	0.017	0.452
	Control PS block 1	62	Flies
4J	P1dsx PS block 2 vs.	62	Flies	MWU	BH	0.046	0.339
	Control PS block 2	62	Flies
4J	P1dsx PS block 3 vs.	62	Flies	MWU	BH	<0.001	0.540
	Control PS block 3	62	Flies
4J	P1dsx PS block 4 vs.	62	Flies	MWU	BH	<0.00001	0.456
	Control PS block 4	62	Flies
4J	P1dsx PS block 5 vs.	62	Flies	MWU	BH	<0.000001	0.839
	Control PS block 5	62	Flies
4J	P1dsx PS block 6 vs.	62	Flies	MWU	BH	<0.00000001	0.885
	Control PS block 6	62	Flies
S6F	P1dsx PS block 1 vs.	47	Flies	MWU	BH	0.046	0.399
	Control PS block 1	49	Flies
S6F	P1dsx PS block 2 vs.	47	Flies	MWU	BH	0.014	0.438
	Control PS block 2	49	Flies
S6F	P1dsx PS block 3 vs.	47	Flies	MWU	BH	0.003	0.665
	Control PS block 3	49	Flies
S6F	P1dsx PS block 4 vs.	47	Flies	MWU	BH	<0.000001	0.866
	Control PS block 4	49	Flies
S6F	P1dsx PS block 5 vs.	47	Flies	MWU	BH	<0.0000000001	1.21
	Control PS block 5	49	Flies
S6F	P1dsx PS block 6 vs.	47	Flies	MWU	BH	<0.0000000001	1.18
	Control PS block 6	49	Flies
S6L	P1dsx PS block 1 vs.	36	Flies	MWU	BH	0.294	0.320
	Control PS block 1	36	Flies
Figure	Comparison	Sample size	Sample unit	Test	Correct.	Adj. p-value	Effect size
							(Cohen's d)
S6L	P1dsx PS block 2 vs.	36	Flies	MWU	BH	0.180	0.428
	Control PS block 2	36	Flies
S6L	P1dsx PS block 3 vs.	36	Flies	MWU	BH	0.002	0.761
	Control PS block 3	36	Flies
S6L	P1dsx PS block 4 vs.	36	Flies	MWU	BH	<0.000001	1.06
	Control PS block 4	36	Flies
S6L	P1dsx PS block 5 vs.	36	Flies	MWU	BH	<0.0000000001	1.72
	Control PS block 5	36	Flies
S6L	P1dsx PS block 6 vs.	36	Flies	MWU	BH	~0	1.79
	Control PS block 6	36	Flies
S6M	Same PS post. block 1 vs.	62	Flies	MWU	BH	0.532	0.144
	Mixed PS post. block 1		Flies
S6M	Same PS post. block 2 vs.	62	Flies	MWU	BH	0.061	0.418
	Mixed PS post. block 2		Flies
S6M	Same PS post. block 3 vs.	62	Flies	MWU	BH	0.061	0.467
	Mixed PS post. block 3		Flies
S6M	Same PS post. block 4 vs.	62	Flies	MWU	BH	0.003	0.716
	Mixed PS post. block 4		Flies
S6M	Same PS post. block 5 vs.	62	Flies	MWU	BH	0.029	0.648
	Mixed PS post. block 5		Flies
S6M	Same PS post. block 6 vs.	62	Flies	MWU	BH	<0.0001	0.998
	Mixed PS post. block 6		Flies
S6N	Same Court vs.	31	Flies	MWU (paired)	BH	0.977	-0.054
	Same Attack	31	Flies
S6N	Mixed Court vs.	36	Flies	MWU (paired)	BH	<0.001	0.810
	Mixed Attack	36	Flies
S6N	Same Court vs.	31	Flies	MWU	BH	0.876	-0.063
	Mixed Court	36	Flies
S6N	Same Attack vs.	31	Flies	MWU	BH	0.009	0.827
	Mixed Attack	36	Flies
S6P	Same vs. p=0.5	31	Pairs	Binomial	BH	0.720	nd
S6P	Mixed vs. p=0.5	36	Pairs	Binomial	BH	<0.001	nd
S6P	Same vs.	31	Pairs	Binomial	BH	0.003	nd
	Mixed	36	Pairs
Figure	Comparison	Sample size	Sample unit	Test	Correct.	Adj. p-value	Effect size
							(Cohen's d)
5D	cVA 0 mg vs.	20	Flies	Dunn's	BH	0.508	0.152
	cVA 0.5 mg	11	Flies
5D	cVA 0 mg vs.	20	Flies	Dunn's	BH	0.002	1.15
	cVA 1 mg	12	Flies
5D	cVA 0 mg vs.	20	Flies	Dunn's	BH	0.012	0.901
	cVA 2 mg	12	Flies
5E	cVA 0 mg vs.	20	Flies	Dunn's	BH	0.263	0.357
	cVA 0.5 mg	11	Flies
5E	cVA 0 mg vs.	20	Flies	Dunn's	BH	0.001	1.50
	cVA 1 mg	12	Flies
5E	cVA 0 mg vs.	20	Flies	Dunn's	BH	0.003	1.46
	cVA 2 mg	12	Flies
5F	cVA 0 mg vs.	20	Flies	Dunn's	BH	0.496	0.381
	cVA 0.5 mg	11	Flies
5F	cVA 0 mg vs.	20	Flies	Dunn's	BH	0.019	-1.15
	cVA 1 mg	12	Flies
5F	cVA 0 mg vs.	20	Flies	Dunn's	BH	0.031	-0.846
	cVA 2 mg	12	Flies
5G	Or67d > Kir2.1 vs.	24	Flies	KS	BH	0.048	nd
	BDP > Kir2.1	24	Flies
5G	Or67d > Kir2.1 vs.	24	Flies	KS	BH	0.048	nd
	Or67d > tdT	24	Flies
5G	Or67d > Kir2.1 cop. rate vs.	24	Flies	Binomial	BH	0.002	nd
	BDP > Kir2.1 cop. rate	24	Flies
5G	Or67d > Kir2.1 cop. rate vs.	24	Flies	Binomial	BH	<0.001	nd
	Or67d > tdT cop. rate	24	Flies
5G	BDP > Kir2.1 cop. rate vs.	24	Flies	Binomial	BH	0.669	nd
	Or67d > tdT cop. rate	24	Flies			(or 0.834)
S7I	D. mel male vs. median=0	8 (26)	Trials (Flies)	MWU (one-sample)	BH	0.300	nd
S7I	D. san male vs. median=0	14 (44)	Trials (Flies)	MWU (one-sample)	BH	0.036	nd
S7I	D. mel female vs. median=0	8 (32)	Trials (Flies)	MWU (one-sample)	BH	0.036	nd
S7I	D. san female vs. median=0	10 (39)	Trials (Flies)	MWU (one-sample)	BH	0.492	nd
S7I	D. mel male vs.	8 (26)	Trials (Flies)	MWU	BH	0.036	-1.27
	D. san male	14 (44)	Trials (Flies)
Figure	Comparison	Sample size	Sample unit	Test	Correct.	Adj. p-value	Effect size
							(Cohen's d)
S7I	D. mel female vs.	8 (32)	Trials (Flies)	MWU	BH	0.018	-2.08
	D. san female	10 (39)	Trials (Flies)
6A	D. san attack vs.	40	Fly pairs	MWU (paired)	BH	0.116	0.382
	D. san court	40	Fly pairs
6A	D. mel attack vs.	34	Fly pairs	MWU (paired)	BH	0.048	-0.718
	D. mel court	34	Fly pairs
6A	D. san attack vs.	40	Fly pairs	MWU	BH	0.262	0.101
	D. mel attack	34	Fly pairs
6A	D. san court vs.	40	Fly pairs	MWU	BH	0.008	-0.850
	D. mel court	34	Fly pairs
6B	Attack > court vs. p=0.5	21	Fly pairs	Binomial	BH	0.027	nd
6B	Court > attack vs. p=0.5	21	Fly pairs	Binomial	BH	0.014	nd
6C	P1dsx vs. female vs.	13	Flies	MWU	BH	0.041	-1.18
	Control vs. female	11
6C	P1dsx vs. male vs.	13	Flies	MWU	BH	0.029	-1.03
	Control vs. male	11
6F	P1dsx vs.	25	Flies	KS	none	~0	nd
	Control	20	Flies
6G	P1dsx vs.	25	Flies	nd	nd	nd	nd
	Control	20	Flies
6H	P1dsx vs.	25	Flies	MWU	none	0.003	0.703
	Control	20	Flies
6I	P1dsx vs.	25	Flies	MWU	none	<0.00001	-1.44
	Control	20	Flies
6K	P1dsx vs.	32	Flies	KS	none	~0	nd
	Control	25	Flies
6L	P1dsx vs.	32	Flies	KS	none	~0	nd
	Control	25	Flies
6M	P1dsx vs.	32	Flies	MWU	none	<0.000001	1.31
	Control	25	Flies
6N	P1dsx vs.	32	Flies	MWU	none	<0.00001	1.22
	Control	25	Flies
S9E	Total vs. median=0.25	9	Fly pairs	MWU (one-sample)	BH	0.761	nd
S9E	Attack vs. median=0.25	9	Fly pairs	MWU (one-sample)	BH	0.061	nd
Figure	Comparison	Sample size	Sample unit	Test	Correct.	Adj. p-value	Effect size
							(Cohen's d)
S9E	Courtship vs. median=0.25	9	Fly pairs	MWU (one-sample)	BH	0.703	nd
S9F	All flies vs. median=0	9	Fly pairs	MWU (one-sample)	BH	1.00	nd
S9F	Attackers vs. median=0	9	Fly pairs	MWU (one-sample)	BH	0.146	nd
S9F	Courters vs. median=0	9	Fly pairs	MWU (one-sample)	BH	1.00	nd
S10D	P1dsx PS vs.	64	Flies	MWU (paired)	none	~0	4.90
	P1dsx baseline	64	Flies
7H	D. per vs.	5	Flies	Dunn's	BH	<0.014	-10.2-(-2.12)
	all except D. mel, D. san	5-8	Flies
7H	D. per vs.	5	Flies	Dunn's	BH	0.079	-2.32
	D. mel	6	Flies
7H	D. per vs.	5	Flies	Dunn's	BH	0.835	-2.08
	D. san	6	Flies
S11E	D. per (01) vs.	45	Fly pairs	Dunn's	BH	0.123-0.590	0.331-0.830
	D. per (02/17/46)	10-14	Fly pairs
S11E	D. per (01) vs.	45	Fly pairs	Dunn's	BH	<0.00001	1.35
	D. pse	46	Fly pairs
S11F	D. per attack vs.	45	Fly pairs	MWU (paired)	BH	0.209	0.430
	D. per court	45	Fly pairs
S11F	D. pse attack vs.	46	Fly pairs	MWU (paired)	BH	0.973	0.037
	D. pse court	46	Fly pairs
S11F	D. per attack vs.	45	Fly pairs	MWU	BH	0.588	0.120
	D. pse attack	46	Fly pairs
S11F	D. per court vs.	45	Fly pairs	MWU	BH	0.146	-0.377
	D. pse court	46	Fly pairs
